# Supplementary material for: Evaluation of the Performance of an Indirect Immunofluorescence Assay for the Detection of Anti-MDA5 Antibodies
Source: Biomedicines. 2022 Nov 18;10(11):2969. doi: 10.3390/biomedicines10112969 (PMC9687661; doi:10.3390/biomedicines10112969)
Supplement: Supplementary file 1 [file biomedicines-10-02969-s001.zip]

Archive with 1 entries (1 files):
- biomedicines-1979003-supplementary.pdf
